# Supplementary material for: Identification, Molecular Docking Mechanism and Cellular Activity of Selenium-Enriched ACE Inhibitory Peptides from Oysters
Source: Molecules. 2025 Dec 18;30(24):4818. doi: 10.3390/molecules30244818 (PMC12735907; doi:10.3390/molecules30244818)
Supplement: Supplementary file 1 [file molecules-30-04818-s001.zip]

Archive with 1 entries (1 files):
- molecules-4017863-supplementary.pdf
